# Supplementary material for: A new species of Protonemura Kempny, 1898 (Plecoptera, Nemouridae) from Albania
Source: Biodivers Data J. 2024 Aug 21;12:e129725. doi: 10.3897/BDJ.12.e129725 (PMC11358612; doi:10.3897/BDJ.12.e129725)
Supplement: XML Treatment for Protonemura eclipsis [file BDJ.12.e129725-treatment1.xml]

<!DOCTYPE tp:taxon-treatment
  PUBLIC "-//TaxonX//DTD Taxonomic Treatment Publishing DTD v0 20100105//EN" "tax-treatment-NSO.dtd">
<tp:taxon-treatment xmlns:tp="http://www.plazi.org/taxpub"><tp:treatment-meta><mixed-citation publication-type="journal"><person-group><name><surname>Teufl</surname><given-names>Pia</given-names></name><name><surname>Graf</surname><given-names>Wolfram</given-names></name></person-group><article-title>A new species of <italic><tp:taxon-name><tp:taxon-name-part taxon-name-part-type="genus" reg="Protonemura">Protonemura</tp:taxon-name-part></tp:taxon-name></italic> Kempny, 1898 (<tp:taxon-name><tp:taxon-name-part taxon-name-part-type="order">Plecoptera</tp:taxon-name-part></tp:taxon-name>, <tp:taxon-name><tp:taxon-name-part taxon-name-part-type="family">Nemouridae</tp:taxon-name-part></tp:taxon-name>) from Albania</article-title><source>Biodivers Data J</source><day>21</day><month>08</month><year>2024</year><volume>12</volume><pub-id pub-id-type="doi">10.3897/BDJ.12.e129725</pub-id></mixed-citation></tp:treatment-meta><tp:nomenclature><tp:taxon-name>
            <object-id xmlns:xlink="http://www.w3.org/1999/xlink" content-type="arpha" xlink:type="simple">B099D9AD-6F3F-5F34-A5C7-AA34E8A1FC98</object-id>
            <tp:taxon-name-part taxon-name-part-type="genus">Protonemura</tp:taxon-name-part>
            <tp:taxon-name-part taxon-name-part-type="species">eclipsis</tp:taxon-name-part>
            <object-id xmlns:xlink="http://www.w3.org/1999/xlink" content-type="zoobank" xlink:type="simple" object-id-type="ZooBank">C73CBC81-8FFD-4B78-9296-E764ED7E45D9</object-id>
          </tp:taxon-name><tp:taxon-authority>Teufl &amp; Graf 2024</tp:taxon-authority><tp:taxon-status xmlns:xlink="http://www.w3.org/1999/xlink" xlink:type="simple">sp. nov.</tp:taxon-status></tp:nomenclature><tp:treatment-sec sec-type="materials"><title>Materials</title><list list-type="alpha-lower" list-content="occurrences"><list-item><p><bold>Type status:</bold> <named-content xmlns:xlink="http://www.w3.org/1999/xlink" content-type="dwc:typeStatus" xlink:type="simple">Holotype</named-content>. <bold>Occurrence:</bold> sex: <named-content xmlns:xlink="http://www.w3.org/1999/xlink" content-type="dwc:sex" xlink:type="simple">1 male</named-content>; lifeStage: <named-content xmlns:xlink="http://www.w3.org/1999/xlink" content-type="dwc:lifeStage" xlink:type="simple">adult</named-content>; occurrenceID: <named-content xmlns:xlink="http://www.w3.org/1999/xlink" content-type="dwc:occurrenceID" xlink:type="simple">B29114C6-10F6-5D29-A489-C78E94778D96</named-content>; <bold>Location:</bold> continent: <named-content xmlns:xlink="http://www.w3.org/1999/xlink" content-type="dwc:continent" xlink:type="simple">Europe</named-content>; waterBody: <named-content xmlns:xlink="http://www.w3.org/1999/xlink" content-type="dwc:waterBody" xlink:type="simple">Bënçë river</named-content>; country: <named-content xmlns:xlink="http://www.w3.org/1999/xlink" content-type="dwc:country" xlink:type="simple">Albania</named-content>; county: <named-content xmlns:xlink="http://www.w3.org/1999/xlink" content-type="dwc:county" xlink:type="simple">Tepelenë District</named-content>; verbatimElevation: <named-content xmlns:xlink="http://www.w3.org/1999/xlink" content-type="dwc:verbatimElevation" xlink:type="simple">303 m.a.s.l</named-content>; verbatimCoordinates: <named-content xmlns:xlink="http://www.w3.org/1999/xlink" content-type="dwc:verbatimCoordinates" xlink:type="simple">40°15'4" (N) 19°57'25" (E)</named-content>; <bold>Event:</bold> samplingProtocol: <named-content xmlns:xlink="http://www.w3.org/1999/xlink" content-type="dwc:samplingProtocol" xlink:type="simple">aerial net</named-content>; year: <named-content xmlns:xlink="http://www.w3.org/1999/xlink" content-type="dwc:year" xlink:type="simple">2023</named-content>; month: <named-content xmlns:xlink="http://www.w3.org/1999/xlink" content-type="dwc:month" xlink:type="simple">03</named-content>; day: <named-content xmlns:xlink="http://www.w3.org/1999/xlink" content-type="dwc:day" xlink:type="simple">26</named-content>; habitat: <named-content xmlns:xlink="http://www.w3.org/1999/xlink" content-type="dwc:habitat" xlink:type="simple">mountain river</named-content></p></list-item></list></tp:treatment-sec><tp:treatment-sec sec-type="Description"><title>Description</title><p>Forewing length 11 mm. Wings yellowish with vigorous dark venation.</p><p>Head dark brown; lateral occipital spots light brown; antennae dark brown and approximately as long as the body; palpi pale with dark margins.</p><p>Cervical gills long and slender, without apical constrictions.</p><p>Pronotum slightly lighter than head; with dark rounded markings; anterior margin dark; lateral margins light brown; quadrangular-shaped with sharp rectangular corners; anterior margin slightly broader than posterior one.</p><p>Legs generally yellowish; colouration similar at fore-, mid- and hindlegs; femora yellowish with narrow dark bands at distal ends; tibiae covered with short dark bristles; tarsi dark brown.</p><p>Abdominal segments 1-7 middle brown; segments 8-10 dark brown; pronounced pilosity on segments 8-10.</p><p>Tergum VIII dark brown, with several dark short posteriomedial spines. Tergum IX sclerotised, with a posteriomedial membranous indentation in between two lobe-like sclerotised structures, bearing several short, black spines. Tergum X sclerotised, except for a wide medial membranous depression bearing several anterolateral spines (Fig. <xref ref-type="fig" rid="F11732165">1</xref><xref ref-type="fig" rid="F11732171">b</xref>).</p><p>Male terminalia (Fig. <xref ref-type="fig" rid="F11732165">1</xref>): Hypoproct basally subrectangular; about half the width of sternite IX; longer than wide; with parallel lateral margins; distally extended into a short, blunt process.</p><p>Vesicle claviform; more than two times longer than wide.</p><p>Paraprocts trilobed. Inner lobe much shorter than median and outer lobes; distally expanding before ending in an elongated, slender apex. Median lobe with wide, rounded base; basal sclerotised structure triangular-shaped with a distinctly pointed apex; prolonged in a pronounced and darkly sclerotised, inwards-orientated inner expansion with several spines at the distal end and a membranous apex covered with setae, approximately as long as the ridge-like inner expansion. Outer lobe in ventral view boot-shaped; widely enlarged at the tip; bearing a strong, inwards-curved spine.</p><p>Cerci conical; short; covered with setae; tip blunt, with a small nipple-like structure (Fig. <xref ref-type="fig" rid="F11732165">1</xref><xref ref-type="fig" rid="F11732170">a</xref>).</p><p>Epiproct with parallel margins, narrowing towards the apex. Terminating in a blunt, rounded tip, which is prolonged by a bilobed, membranous extension. Terminal filament rather short and bifid. In lateral view, the filament extends in the same axis as the epiproct (Fig. <xref ref-type="fig" rid="F11732165">1</xref><xref ref-type="fig" rid="F11732174">e</xref>, <xref ref-type="fig" rid="F11732175">f</xref>). Length of ventral sclerite two-thirds of the epiproct; apical end with numerous, prominent spines. Dorsal sclerite in dorsal view with a strongly sclerotised, straight base. Lateral branches as long as the epiproct; ending in two slender, inwards-curved tips. Female and larva: unknown.</p></tp:treatment-sec><tp:treatment-sec sec-type="Diagnosis"><title>Diagnosis</title><p><italic><tp:taxon-name><tp:taxon-name-part taxon-name-part-type="genus" reg="Protonemura">Protonemura</tp:taxon-name-part><tp:taxon-name-part taxon-name-part-type="species" reg="eclipsis">eclipsis</tp:taxon-name-part></tp:taxon-name></italic> sp. nov. is distinguished from congeners by the distinct form of the inner, median and outer lobes of the paraprocts, as well as by the shape of the epiproct.</p></tp:treatment-sec><tp:treatment-sec sec-type="Etymology"><title>Etymology</title><p>Eclipsis is derived from the Greek root word ékleipsis, respectively the Latin root word <tp:taxon-name><tp:taxon-name-part taxon-name-part-type="genus" reg="Protonemura"/><tp:taxon-name-part taxon-name-part-type="species" reg="eclipsis">eclipsis</tp:taxon-name-part></tp:taxon-name>. In English, the term eclipse typically refers to the partial or complete obscuring of one celestial body by another or by the shadow of another, but is also associated with a broader range of meanings like darkness, obscurity or blackness. The specific name is a tribute to Pink Floyds song “Eclipse” and refers to the dark and prominent appearance of the paraprocts.</p></tp:treatment-sec><tp:treatment-sec sec-type="Affinities"><title>Affinities</title><p>The presence of a bifid terminal filament at the apex of the epiproct designates the new species as a member of the <italic><tp:taxon-name><tp:taxon-name-part taxon-name-part-type="genus" reg="Protonemura">Protonemura</tp:taxon-name-part><tp:taxon-name-part taxon-name-part-type="species" reg="corsicana">corsicana</tp:taxon-name-part></tp:taxon-name></italic> species group, <italic><tp:taxon-name><tp:taxon-name-part taxon-name-part-type="genus" reg="Protonemura">P.</tp:taxon-name-part><tp:taxon-name-part taxon-name-part-type="species" reg="corsicana">corsicana</tp:taxon-name-part></tp:taxon-name></italic> subgroup (<xref ref-type="bibr" rid="B11725680">Vinçon and Murányi 2009</xref>). <italic><tp:taxon-name><tp:taxon-name-part taxon-name-part-type="genus" reg="Protonemura">Protonemura</tp:taxon-name-part><tp:taxon-name-part taxon-name-part-type="species" reg="eclipsis">eclipsis</tp:taxon-name-part></tp:taxon-name></italic> sp. nov. is morphologically closely related to <italic><tp:taxon-name><tp:taxon-name-part taxon-name-part-type="genus" reg="Protonemura">Protonemura</tp:taxon-name-part><tp:taxon-name-part taxon-name-part-type="species" reg="albanica">albanica</tp:taxon-name-part></tp:taxon-name></italic>; however, it differs from <italic><tp:taxon-name><tp:taxon-name-part taxon-name-part-type="genus" reg="Protonemura">P.</tp:taxon-name-part><tp:taxon-name-part taxon-name-part-type="species" reg="albanica">albanica</tp:taxon-name-part></tp:taxon-name></italic> mainly by the shape of the paraprocts (<xref ref-type="bibr" rid="B11725729">Raušer 1963</xref>, fig. 2; <xref ref-type="bibr" rid="B11725720">Murányi 2007</xref>, figs. 79–82). While the outer lobe of the paraprocts bears two spikes on the outer projection in <italic><tp:taxon-name><tp:taxon-name-part taxon-name-part-type="genus" reg="Protonemura">P.</tp:taxon-name-part><tp:taxon-name-part taxon-name-part-type="species" reg="albanica">albanica</tp:taxon-name-part></tp:taxon-name></italic> (Fig. <xref ref-type="fig" rid="F11730190">2</xref><xref ref-type="fig" rid="F11730196">b</xref>), the outer lobe of the new species is missing such a structure (<italic>Fig. <xref ref-type="fig" rid="F11730190">2</xref><xref ref-type="fig" rid="F11730195">a</xref></italic>). The shape of the median lobe is rounded in <italic><tp:taxon-name><tp:taxon-name-part taxon-name-part-type="genus" reg="Protonemura">P.</tp:taxon-name-part><tp:taxon-name-part taxon-name-part-type="species" reg="albanica">albanica</tp:taxon-name-part></tp:taxon-name></italic>, but is pointed and, thus, triangular-shaped in the new species. The inner expansion of the median lobe is slim and convex in <italic><tp:taxon-name><tp:taxon-name-part taxon-name-part-type="genus" reg="Protonemura">P.</tp:taxon-name-part><tp:taxon-name-part taxon-name-part-type="species" reg="albanica">albanica</tp:taxon-name-part></tp:taxon-name></italic> (<xref ref-type="bibr" rid="B11725720">Murányi 2007</xref>, figs. 79–82), while the new species bears a much more pronounced, ridge-like and concave structure with a variable number of prominent spines at the distal end. Furthermore, the distal endings of the lateral branches of the dorsal sclerite of the epiproct are straight in <italic><tp:taxon-name><tp:taxon-name-part taxon-name-part-type="genus" reg="Protonemura">P.</tp:taxon-name-part><tp:taxon-name-part taxon-name-part-type="species" reg="albanica">albanica</tp:taxon-name-part></tp:taxon-name></italic>, while they are pointed inwards in the new species (Fig. <xref ref-type="fig" rid="F11730190">2</xref><xref ref-type="fig" rid="F11730197">c</xref>, <xref ref-type="fig" rid="F11730198">d</xref>). In lateral view, the lower ridge of the epiproct of <italic><tp:taxon-name><tp:taxon-name-part taxon-name-part-type="genus" reg="Protonemura">P.</tp:taxon-name-part><tp:taxon-name-part taxon-name-part-type="species" reg="albanica">albanica</tp:taxon-name-part></tp:taxon-name></italic> bears a hemispherical bulge with numerous spines (<xref ref-type="bibr" rid="B11725729">Raušer 1963</xref>, fig. 2F). In the new species, however, the spines insert directly on the inferior face of the epiproct, a hemispherical bulge is missing.</p><p>According to the previously mentioned characteristics of the four subgroups of the <italic><tp:taxon-name><tp:taxon-name-part taxon-name-part-type="genus" reg="Protonemura">P.</tp:taxon-name-part><tp:taxon-name-part taxon-name-part-type="species" reg="corsicana">corsicana</tp:taxon-name-part></tp:taxon-name></italic> group (<xref ref-type="bibr" rid="B11725680">Vinçon and Murányi 2009</xref>), we propose to place the new species in the <italic><tp:taxon-name><tp:taxon-name-part taxon-name-part-type="genus" reg="Protonemura">P.</tp:taxon-name-part><tp:taxon-name-part taxon-name-part-type="species" reg="corsicana">corsicana</tp:taxon-name-part></tp:taxon-name></italic> subgroup. The placement in the <italic><tp:taxon-name><tp:taxon-name-part taxon-name-part-type="genus" reg="Protonemura">P.</tp:taxon-name-part><tp:taxon-name-part taxon-name-part-type="species" reg="corsicana">corsicana</tp:taxon-name-part></tp:taxon-name></italic> subgroup is not only justified by the considerable morphological similarities between <italic><tp:taxon-name><tp:taxon-name-part taxon-name-part-type="genus" reg="Protonemura">P.</tp:taxon-name-part><tp:taxon-name-part taxon-name-part-type="species" reg="eclipsis">eclipsis</tp:taxon-name-part></tp:taxon-name></italic> sp. nov. and <italic><tp:taxon-name><tp:taxon-name-part taxon-name-part-type="genus" reg="Protonemura">P.</tp:taxon-name-part><tp:taxon-name-part taxon-name-part-type="species" reg="albanica">albanica</tp:taxon-name-part></tp:taxon-name></italic>, but also by the shape of the ventral bulge of the epiproct. As opposed to a strongly pronounced ventral bulge in the three other subgroups, members of the <italic><tp:taxon-name><tp:taxon-name-part taxon-name-part-type="genus" reg="Protonemura">P.</tp:taxon-name-part><tp:taxon-name-part taxon-name-part-type="species" reg="corsicana">corsicana</tp:taxon-name-part></tp:taxon-name></italic> subgroup are characterised by a slight ventral bulge of the epiproct, which also applies for the new species.</p><p>The new species differs from <italic><tp:taxon-name><tp:taxon-name-part taxon-name-part-type="genus" reg="Protonemura">Protonemura</tp:taxon-name-part><tp:taxon-name-part taxon-name-part-type="species" reg="miatchense">miatchense</tp:taxon-name-part></tp:taxon-name></italic> Ikonomov, 1983 by the shape of the paraprocts (<xref ref-type="bibr" rid="B11725884">Ikonomov 1983</xref>, figs. 18–22). While the inner lobe is slim and outwards-orientated in <italic><tp:taxon-name><tp:taxon-name-part taxon-name-part-type="genus" reg="Protonemura">P.</tp:taxon-name-part><tp:taxon-name-part taxon-name-part-type="species" reg="miatchense">miatchense</tp:taxon-name-part></tp:taxon-name></italic>, the inner lobe of the new species is distally expanding before ending in an elongated, slender apex. Furthermore, the inner expansion of the median lobe is slim and single-pointed in <italic><tp:taxon-name><tp:taxon-name-part taxon-name-part-type="genus" reg="Protonemura">P.</tp:taxon-name-part><tp:taxon-name-part taxon-name-part-type="species" reg="miatchense">miatchense</tp:taxon-name-part></tp:taxon-name></italic>, while the corresponding structure of the new species bears a variable number of prominent spines at the distal end. The terminal filament of the epiproct is much shorter in <italic><tp:taxon-name><tp:taxon-name-part taxon-name-part-type="genus" reg="Protonemura">Protonemura</tp:taxon-name-part><tp:taxon-name-part taxon-name-part-type="species" reg="miatchense">miatchense</tp:taxon-name-part></tp:taxon-name></italic> than in the new species.</p><sec sec-type="Ecology and distribution of Protonemura eclipsis and congeners"><title>Ecology and distribution of <tp:taxon-name><tp:taxon-name-part taxon-name-part-type="genus" reg="Protonemura">Protonemura</tp:taxon-name-part><tp:taxon-name-part taxon-name-part-type="species" reg="eclipsis">eclipsis</tp:taxon-name-part></tp:taxon-name> and congeners</title><p>As indicated by Fig. <xref ref-type="fig" rid="F11725908">4</xref>, <italic><tp:taxon-name><tp:taxon-name-part taxon-name-part-type="genus" reg="Protonemura">P.</tp:taxon-name-part><tp:taxon-name-part taxon-name-part-type="species" reg="albanica">albanica</tp:taxon-name-part></tp:taxon-name></italic> was firstly recorded in Albania, District of Tepelenë, Uji i Ftohtë, as well as in Borshi south of Vlora (<xref ref-type="bibr" rid="B11725729">Raušer 1963</xref>). Topotypes were collected in similar localities by Murányi (2007) and the second author. Further specimens were found in the Kendrevicë Mountains near Progonat as well as in the Gjerë Mountains in the so-called Blue Eye Spring (<xref ref-type="bibr" rid="B11725720">Murányi 2007</xref>). The larvae are mainly associated with karst spring systems in altitudinal ranges between 50 and 200 metres above sea level (<xref ref-type="bibr" rid="B11725729">Raušer 1963</xref>, <xref ref-type="bibr" rid="B11725720">Murányi 2007</xref>). <italic><tp:taxon-name><tp:taxon-name-part taxon-name-part-type="genus" reg="Protonemura">P.</tp:taxon-name-part><tp:taxon-name-part taxon-name-part-type="species" reg="miatchense">miatchense</tp:taxon-name-part></tp:taxon-name></italic>, however, is only known from further north, namely from three localities in Macedonia: the holotype was collected at the Mavrovska River close to the Bistra Mountains, additional specimens were collected in the mountains ranges of Jablanitsa and Karaorman. Larvae were collected in mountain rivers and small limestone rivers in habitats ranging between 900 and 1.400 metres above sea level (<xref ref-type="bibr" rid="B11725884">Ikonomov 1983</xref>). Both <italic><tp:taxon-name><tp:taxon-name-part taxon-name-part-type="genus" reg="Protonemura">Protonemura</tp:taxon-name-part><tp:taxon-name-part taxon-name-part-type="species" reg="albanica">albanica</tp:taxon-name-part></tp:taxon-name></italic> and <italic><tp:taxon-name><tp:taxon-name-part taxon-name-part-type="genus" reg="Protonemura">Protonemura</tp:taxon-name-part><tp:taxon-name-part taxon-name-part-type="species" reg="miatchense">miatchense</tp:taxon-name-part></tp:taxon-name></italic> are generally flying in spring; however, adult organisms of <italic><tp:taxon-name><tp:taxon-name-part taxon-name-part-type="genus" reg="Protonemura">P.</tp:taxon-name-part><tp:taxon-name-part taxon-name-part-type="species" reg="albanica">albanica</tp:taxon-name-part></tp:taxon-name></italic> have also been collected in October (<xref ref-type="bibr" rid="B11725729">Raušer 1963</xref>, <xref ref-type="bibr" rid="B11725884">Ikonomov 1983</xref>, <xref ref-type="bibr" rid="B11725720">Murányi 2007</xref>).</p><p>As mentioned before, the holotype of <italic><tp:taxon-name><tp:taxon-name-part taxon-name-part-type="genus" reg="Protonemura">P.</tp:taxon-name-part><tp:taxon-name-part taxon-name-part-type="species" reg="eclipsis">eclipsis</tp:taxon-name-part></tp:taxon-name></italic> sp. nov. was found on the banks of the River Bënçë (Fig. <xref ref-type="fig" rid="F11725902">3</xref>), close to Tepelenë (Albania) at an altitude of 300 metres above sea level. As it was collected in March, it can also be designated as a spring species. The Bënçë presents itself as a turbulent mountain river with coarse substrate and a maximum temperature of 20.2°C (Graf, unpublished data). The macroinvertebrate fauna of the stream reflects a typical species community of a fast-flowing mountain streams, compromising species like the <tp:taxon-name><tp:taxon-name-part taxon-name-part-type="order">Plecoptera</tp:taxon-name-part></tp:taxon-name> <italic><tp:taxon-name><tp:taxon-name-part taxon-name-part-type="genus" reg="Perla">Perla</tp:taxon-name-part><tp:taxon-name-part taxon-name-part-type="species" reg="marginata">marginata</tp:taxon-name-part></tp:taxon-name></italic> and <italic><tp:taxon-name><tp:taxon-name-part taxon-name-part-type="genus" reg="Chloroperla">Chloroperla</tp:taxon-name-part><tp:taxon-name-part taxon-name-part-type="species" reg="tripunctata">tripunctata</tp:taxon-name-part></tp:taxon-name></italic>, the <tp:taxon-name><tp:taxon-name-part taxon-name-part-type="order">Trichoptera</tp:taxon-name-part></tp:taxon-name> <italic>Rhyacophila nubila, Hydroptila brissaga, H.vectis, H. simulans, Psychomyia pusilla</italic> and <italic><tp:taxon-name><tp:taxon-name-part taxon-name-part-type="genus" reg="Thremma">Thremma</tp:taxon-name-part><tp:taxon-name-part taxon-name-part-type="species" reg="anomalum">anomalum</tp:taxon-name-part></tp:taxon-name></italic> and the <tp:taxon-name><tp:taxon-name-part taxon-name-part-type="family">Blephariceridae</tp:taxon-name-part></tp:taxon-name> <italic><tp:taxon-name><tp:taxon-name-part taxon-name-part-type="genus" reg="Liponeura">Liponeura</tp:taxon-name-part><tp:taxon-name-part taxon-name-part-type="species" reg="bilobata">bilobata</tp:taxon-name-part></tp:taxon-name></italic> (Graf, unpublished data).</p></sec></tp:treatment-sec><tp:treatment-sec><!--Section generated to contain objects referenced in tp:taxon-treatment.--><fig-group id="F11732165" position="float" orientation="portrait"><caption><p><italic><tp:taxon-name><tp:taxon-name-part taxon-name-part-type="genus" reg="Protonemura">Protonemura</tp:taxon-name-part><tp:taxon-name-part taxon-name-part-type="species" reg="eclipsis">eclipsis</tp:taxon-name-part></tp:taxon-name></italic> sp. nov., male terminalia:</p></caption><fig id="F11732170" position="float" orientation="portrait"><object-id xmlns:xlink="http://www.w3.org/1999/xlink" content-type="arpha" xlink:type="simple">045DE2AB-8239-5165-B6AA-66C975F28910</object-id><object-id xmlns:xlink="http://www.w3.org/1999/xlink" content-type="doi" xlink:type="simple">10.3897/BDJ.12.e129725.figure1a</object-id><label>Figure 1a.</label><caption><p>Ventral view;</p></caption><graphic xmlns:xlink="http://www.w3.org/1999/xlink" xlink:href="bdj-12-e129725-g001_a.jpg" xlink:type="simple" position="float" orientation="portrait" id="oo_1068147.jpg"><uri content-type="original_file" xlink:type="simple">https://binary.pensoft.net/fig/1068147</uri></graphic></fig><fig id="F11732171" position="float" orientation="portrait"><object-id xmlns:xlink="http://www.w3.org/1999/xlink" content-type="arpha" xlink:type="simple">D5664696-565F-553C-BFF0-85325010F083</object-id><object-id xmlns:xlink="http://www.w3.org/1999/xlink" content-type="doi" xlink:type="simple">10.3897/BDJ.12.e129725.figure1b</object-id><label>Figure 1b.</label><caption><p>Dorsal view;</p></caption><graphic xmlns:xlink="http://www.w3.org/1999/xlink" xlink:href="bdj-12-e129725-g001_b.jpg" xlink:type="simple" position="float" orientation="portrait" id="oo_1068148.jpg"><uri content-type="original_file" xlink:type="simple">https://binary.pensoft.net/fig/1068148</uri></graphic></fig><fig id="F11732172" position="float" orientation="portrait"><object-id xmlns:xlink="http://www.w3.org/1999/xlink" content-type="arpha" xlink:type="simple">CB3D4635-00A4-546A-8252-B40C2DECF18D</object-id><object-id xmlns:xlink="http://www.w3.org/1999/xlink" content-type="doi" xlink:type="simple">10.3897/BDJ.12.e129725.figure1c</object-id><label>Figure 1c.</label><caption><p>Left side, lateral view;</p></caption><graphic xmlns:xlink="http://www.w3.org/1999/xlink" xlink:href="bdj-12-e129725-g001_c.jpg" xlink:type="simple" position="float" orientation="portrait" id="oo_1068149.jpg"><uri content-type="original_file" xlink:type="simple">https://binary.pensoft.net/fig/1068149</uri></graphic></fig><fig id="F11732173" position="float" orientation="portrait"><object-id xmlns:xlink="http://www.w3.org/1999/xlink" content-type="arpha" xlink:type="simple">5207BE08-3EBB-5189-9822-40D2063410CB</object-id><object-id xmlns:xlink="http://www.w3.org/1999/xlink" content-type="doi" xlink:type="simple">10.3897/BDJ.12.e129725.figure1d</object-id><label>Figure 1d.</label><caption><p>Right side, lateral view;</p></caption><graphic xmlns:xlink="http://www.w3.org/1999/xlink" xlink:href="bdj-12-e129725-g001_d.jpg" xlink:type="simple" position="float" orientation="portrait" id="oo_1068150.jpg"><uri content-type="original_file" xlink:type="simple">https://binary.pensoft.net/fig/1068150</uri></graphic></fig><fig id="F11732174" position="float" orientation="portrait"><object-id xmlns:xlink="http://www.w3.org/1999/xlink" content-type="arpha" xlink:type="simple">37F0D9C1-60CD-557A-ABDD-38352F7BA2D5</object-id><object-id xmlns:xlink="http://www.w3.org/1999/xlink" content-type="doi" xlink:type="simple">10.3897/BDJ.12.e129725.figure1e</object-id><label>Figure 1e.</label><caption><p>Epiproct left side, lateral view;</p></caption><graphic xmlns:xlink="http://www.w3.org/1999/xlink" xlink:href="bdj-12-e129725-g001_e.jpg" xlink:type="simple" position="float" orientation="portrait" id="oo_1068151.jpg"><uri content-type="original_file" xlink:type="simple">https://binary.pensoft.net/fig/1068151</uri></graphic></fig><fig id="F11732175" position="float" orientation="portrait"><object-id xmlns:xlink="http://www.w3.org/1999/xlink" content-type="arpha" xlink:type="simple">87BEB7E4-4025-5C74-BF64-7764E01960E6</object-id><object-id xmlns:xlink="http://www.w3.org/1999/xlink" content-type="doi" xlink:type="simple">10.3897/BDJ.12.e129725.figure1f</object-id><label>Figure 1f.</label><caption><p>Epiproct right side, lateral view.</p></caption><graphic xmlns:xlink="http://www.w3.org/1999/xlink" xlink:href="bdj-12-e129725-g001_f.jpg" xlink:type="simple" position="float" orientation="portrait" id="oo_1068152.jpg"><uri content-type="original_file" xlink:type="simple">https://binary.pensoft.net/fig/1068152</uri></graphic></fig></fig-group><fig id="F11732171" position="float" orientation="portrait"><object-id xmlns:xlink="http://www.w3.org/1999/xlink" content-type="arpha" xlink:type="simple">D5664696-565F-553C-BFF0-85325010F083</object-id><object-id xmlns:xlink="http://www.w3.org/1999/xlink" content-type="doi" xlink:type="simple">10.3897/BDJ.12.e129725.figure1b</object-id><label>Figure 1b.</label><caption><p>Dorsal view;</p></caption><graphic xmlns:xlink="http://www.w3.org/1999/xlink" xlink:href="bdj-12-e129725-g001_b.jpg" xlink:type="simple" position="float" orientation="portrait" id="oo_1068148.jpg"><uri content-type="original_file" xlink:type="simple">https://binary.pensoft.net/fig/1068148</uri></graphic></fig><fig id="F11732170" position="float" orientation="portrait"><object-id xmlns:xlink="http://www.w3.org/1999/xlink" content-type="arpha" xlink:type="simple">045DE2AB-8239-5165-B6AA-66C975F28910</object-id><object-id xmlns:xlink="http://www.w3.org/1999/xlink" content-type="doi" xlink:type="simple">10.3897/BDJ.12.e129725.figure1a</object-id><label>Figure 1a.</label><caption><p>Ventral view;</p></caption><graphic xmlns:xlink="http://www.w3.org/1999/xlink" xlink:href="bdj-12-e129725-g001_a.jpg" xlink:type="simple" position="float" orientation="portrait" id="oo_1068147.jpg"><uri content-type="original_file" xlink:type="simple">https://binary.pensoft.net/fig/1068147</uri></graphic></fig><fig id="F11732174" position="float" orientation="portrait"><object-id xmlns:xlink="http://www.w3.org/1999/xlink" content-type="arpha" xlink:type="simple">37F0D9C1-60CD-557A-ABDD-38352F7BA2D5</object-id><object-id xmlns:xlink="http://www.w3.org/1999/xlink" content-type="doi" xlink:type="simple">10.3897/BDJ.12.e129725.figure1e</object-id><label>Figure 1e.</label><caption><p>Epiproct left side, lateral view;</p></caption><graphic xmlns:xlink="http://www.w3.org/1999/xlink" xlink:href="bdj-12-e129725-g001_e.jpg" xlink:type="simple" position="float" orientation="portrait" id="oo_1068151.jpg"><uri content-type="original_file" xlink:type="simple">https://binary.pensoft.net/fig/1068151</uri></graphic></fig><fig id="F11732175" position="float" orientation="portrait"><object-id xmlns:xlink="http://www.w3.org/1999/xlink" content-type="arpha" xlink:type="simple">87BEB7E4-4025-5C74-BF64-7764E01960E6</object-id><object-id xmlns:xlink="http://www.w3.org/1999/xlink" content-type="doi" xlink:type="simple">10.3897/BDJ.12.e129725.figure1f</object-id><label>Figure 1f.</label><caption><p>Epiproct right side, lateral view.</p></caption><graphic xmlns:xlink="http://www.w3.org/1999/xlink" xlink:href="bdj-12-e129725-g001_f.jpg" xlink:type="simple" position="float" orientation="portrait" id="oo_1068152.jpg"><uri content-type="original_file" xlink:type="simple">https://binary.pensoft.net/fig/1068152</uri></graphic></fig><fig-group id="F11730190" position="float" orientation="portrait"><caption><p><italic><tp:taxon-name><tp:taxon-name-part taxon-name-part-type="genus" reg="Protonemura">Protonemura</tp:taxon-name-part><tp:taxon-name-part taxon-name-part-type="species" reg="eclipsis">eclipsis</tp:taxon-name-part></tp:taxon-name></italic> sp. nov. and <italic><tp:taxon-name><tp:taxon-name-part taxon-name-part-type="genus" reg="Protonemura">Protonemura</tp:taxon-name-part><tp:taxon-name-part taxon-name-part-type="species" reg="albanica">albanica</tp:taxon-name-part></tp:taxon-name></italic>, male terminalia, ventral view and dorsal view of epiproct:</p></caption><fig id="F11730195" position="float" orientation="portrait"><object-id xmlns:xlink="http://www.w3.org/1999/xlink" content-type="arpha" xlink:type="simple">DF763D49-7E16-5962-B964-16DF0BCF05E0</object-id><object-id xmlns:xlink="http://www.w3.org/1999/xlink" content-type="doi" xlink:type="simple">10.3897/BDJ.12.e129725.figure2a</object-id><label>Figure 2a.</label><caption><p><italic><tp:taxon-name><tp:taxon-name-part taxon-name-part-type="genus" reg="Protonemura">Protonemura</tp:taxon-name-part><tp:taxon-name-part taxon-name-part-type="species" reg="eclipsis">eclipsis</tp:taxon-name-part></tp:taxon-name></italic> sp. nov, male terminalia, ventral view;</p></caption><graphic xmlns:xlink="http://www.w3.org/1999/xlink" xlink:href="bdj-12-e129725-g002_a.jpg" xlink:type="simple" position="float" orientation="portrait" id="oo_1067441.jpg"><uri content-type="original_file" xlink:type="simple">https://binary.pensoft.net/fig/1067441</uri></graphic></fig><fig id="F11730196" position="float" orientation="portrait"><object-id xmlns:xlink="http://www.w3.org/1999/xlink" content-type="arpha" xlink:type="simple">6EFADB60-FFD9-5E91-B165-4C4366D0688B</object-id><object-id xmlns:xlink="http://www.w3.org/1999/xlink" content-type="doi" xlink:type="simple">10.3897/BDJ.12.e129725.figure2b</object-id><label>Figure 2b.</label><caption><p><italic><tp:taxon-name><tp:taxon-name-part taxon-name-part-type="genus" reg="Protonemura">Protonemura</tp:taxon-name-part><tp:taxon-name-part taxon-name-part-type="species" reg="albanica">albanica</tp:taxon-name-part></tp:taxon-name></italic>, male terminalia, ventral view;</p></caption><graphic xmlns:xlink="http://www.w3.org/1999/xlink" xlink:href="bdj-12-e129725-g002_b.jpg" xlink:type="simple" position="float" orientation="portrait" id="oo_1067442.jpg"><uri content-type="original_file" xlink:type="simple">https://binary.pensoft.net/fig/1067442</uri></graphic></fig><fig id="F11730197" position="float" orientation="portrait"><object-id xmlns:xlink="http://www.w3.org/1999/xlink" content-type="arpha" xlink:type="simple">DCA439E3-0CCA-5C55-831B-0124A958C784</object-id><object-id xmlns:xlink="http://www.w3.org/1999/xlink" content-type="doi" xlink:type="simple">10.3897/BDJ.12.e129725.figure2c</object-id><label>Figure 2c.</label><caption><p><italic><tp:taxon-name><tp:taxon-name-part taxon-name-part-type="genus" reg="Protonemura">Protonemura</tp:taxon-name-part><tp:taxon-name-part taxon-name-part-type="species" reg="eclipsis">eclipsis</tp:taxon-name-part></tp:taxon-name></italic> sp. nov, epiproct;</p></caption><graphic xmlns:xlink="http://www.w3.org/1999/xlink" xlink:href="bdj-12-e129725-g002_c.jpg" xlink:type="simple" position="float" orientation="portrait" id="oo_1067443.jpg"><uri content-type="original_file" xlink:type="simple">https://binary.pensoft.net/fig/1067443</uri></graphic></fig><fig id="F11730198" position="float" orientation="portrait"><object-id xmlns:xlink="http://www.w3.org/1999/xlink" content-type="arpha" xlink:type="simple">0AFFD9E9-A7C3-579F-85D5-2CFB2F84E28F</object-id><object-id xmlns:xlink="http://www.w3.org/1999/xlink" content-type="doi" xlink:type="simple">10.3897/BDJ.12.e129725.figure2d</object-id><label>Figure 2d.</label><caption><p><italic><tp:taxon-name><tp:taxon-name-part taxon-name-part-type="genus" reg="Protonemura">Protonemura</tp:taxon-name-part><tp:taxon-name-part taxon-name-part-type="species" reg="albanica">albanica</tp:taxon-name-part></tp:taxon-name></italic>, epiproct.</p></caption><graphic xmlns:xlink="http://www.w3.org/1999/xlink" xlink:href="bdj-12-e129725-g002_d.jpg" xlink:type="simple" position="float" orientation="portrait" id="oo_1067444.jpg"><uri content-type="original_file" xlink:type="simple">https://binary.pensoft.net/fig/1067444</uri></graphic></fig></fig-group><fig id="F11730196" position="float" orientation="portrait"><object-id xmlns:xlink="http://www.w3.org/1999/xlink" content-type="arpha" xlink:type="simple">6EFADB60-FFD9-5E91-B165-4C4366D0688B</object-id><object-id xmlns:xlink="http://www.w3.org/1999/xlink" content-type="doi" xlink:type="simple">10.3897/BDJ.12.e129725.figure2b</object-id><label>Figure 2b.</label><caption><p><italic><tp:taxon-name><tp:taxon-name-part taxon-name-part-type="genus" reg="Protonemura">Protonemura</tp:taxon-name-part><tp:taxon-name-part taxon-name-part-type="species" reg="albanica">albanica</tp:taxon-name-part></tp:taxon-name></italic>, male terminalia, ventral view;</p></caption><graphic xmlns:xlink="http://www.w3.org/1999/xlink" xlink:href="bdj-12-e129725-g002_b.jpg" xlink:type="simple" position="float" orientation="portrait" id="oo_1067442.jpg"><uri content-type="original_file" xlink:type="simple">https://binary.pensoft.net/fig/1067442</uri></graphic></fig><fig id="F11730195" position="float" orientation="portrait"><object-id xmlns:xlink="http://www.w3.org/1999/xlink" content-type="arpha" xlink:type="simple">DF763D49-7E16-5962-B964-16DF0BCF05E0</object-id><object-id xmlns:xlink="http://www.w3.org/1999/xlink" content-type="doi" xlink:type="simple">10.3897/BDJ.12.e129725.figure2a</object-id><label>Figure 2a.</label><caption><p><italic><tp:taxon-name><tp:taxon-name-part taxon-name-part-type="genus" reg="Protonemura">Protonemura</tp:taxon-name-part><tp:taxon-name-part taxon-name-part-type="species" reg="eclipsis">eclipsis</tp:taxon-name-part></tp:taxon-name></italic> sp. nov, male terminalia, ventral view;</p></caption><graphic xmlns:xlink="http://www.w3.org/1999/xlink" xlink:href="bdj-12-e129725-g002_a.jpg" xlink:type="simple" position="float" orientation="portrait" id="oo_1067441.jpg"><uri content-type="original_file" xlink:type="simple">https://binary.pensoft.net/fig/1067441</uri></graphic></fig><fig id="F11730197" position="float" orientation="portrait"><object-id xmlns:xlink="http://www.w3.org/1999/xlink" content-type="arpha" xlink:type="simple">DCA439E3-0CCA-5C55-831B-0124A958C784</object-id><object-id xmlns:xlink="http://www.w3.org/1999/xlink" content-type="doi" xlink:type="simple">10.3897/BDJ.12.e129725.figure2c</object-id><label>Figure 2c.</label><caption><p><italic><tp:taxon-name><tp:taxon-name-part taxon-name-part-type="genus" reg="Protonemura">Protonemura</tp:taxon-name-part><tp:taxon-name-part taxon-name-part-type="species" reg="eclipsis">eclipsis</tp:taxon-name-part></tp:taxon-name></italic> sp. nov, epiproct;</p></caption><graphic xmlns:xlink="http://www.w3.org/1999/xlink" xlink:href="bdj-12-e129725-g002_c.jpg" xlink:type="simple" position="float" orientation="portrait" id="oo_1067443.jpg"><uri content-type="original_file" xlink:type="simple">https://binary.pensoft.net/fig/1067443</uri></graphic></fig><fig id="F11730198" position="float" orientation="portrait"><object-id xmlns:xlink="http://www.w3.org/1999/xlink" content-type="arpha" xlink:type="simple">0AFFD9E9-A7C3-579F-85D5-2CFB2F84E28F</object-id><object-id xmlns:xlink="http://www.w3.org/1999/xlink" content-type="doi" xlink:type="simple">10.3897/BDJ.12.e129725.figure2d</object-id><label>Figure 2d.</label><caption><p><italic><tp:taxon-name><tp:taxon-name-part taxon-name-part-type="genus" reg="Protonemura">Protonemura</tp:taxon-name-part><tp:taxon-name-part taxon-name-part-type="species" reg="albanica">albanica</tp:taxon-name-part></tp:taxon-name></italic>, epiproct.</p></caption><graphic xmlns:xlink="http://www.w3.org/1999/xlink" xlink:href="bdj-12-e129725-g002_d.jpg" xlink:type="simple" position="float" orientation="portrait" id="oo_1067444.jpg"><uri content-type="original_file" xlink:type="simple">https://binary.pensoft.net/fig/1067444</uri></graphic></fig><fig id="F11725908" position="float" orientation="portrait"><object-id xmlns:xlink="http://www.w3.org/1999/xlink" content-type="arpha" xlink:type="simple">C3FF33AB-C9EB-56D0-862C-80B4C2D74BF2</object-id><object-id xmlns:xlink="http://www.w3.org/1999/xlink" content-type="doi" xlink:type="simple">10.3897/BDJ.12.e129725.figure4</object-id><label>Figure 4.</label><caption><p>Distribution of <italic><tp:taxon-name><tp:taxon-name-part taxon-name-part-type="genus" reg="Protonemura">P.</tp:taxon-name-part><tp:taxon-name-part taxon-name-part-type="species" reg="albanica">albanica</tp:taxon-name-part></tp:taxon-name>, <tp:taxon-name><tp:taxon-name-part taxon-name-part-type="genus" reg="Protonemura">P.</tp:taxon-name-part><tp:taxon-name-part taxon-name-part-type="species" reg="eclipsis">eclipsis</tp:taxon-name-part></tp:taxon-name></italic> sp. nov. and <italic><tp:taxon-name><tp:taxon-name-part taxon-name-part-type="genus" reg="Protonemura">P.</tp:taxon-name-part><tp:taxon-name-part taxon-name-part-type="species" reg="miatchense">miatchense</tp:taxon-name-part></tp:taxon-name></italic> (<xref ref-type="bibr" rid="B11725729">Raušer 1963</xref>, <xref ref-type="bibr" rid="B11725884">Ikonomov 1983</xref>, <xref ref-type="bibr" rid="B11725720">Murányi 2007</xref>).</p></caption><graphic xmlns:xlink="http://www.w3.org/1999/xlink" xlink:href="bdj-12-e129725-g004.png" position="float" id="oo_1066698.png" orientation="portrait" xlink:type="simple"><uri content-type="original_file" xlink:type="simple">https://binary.pensoft.net/fig/1066698</uri></graphic></fig><fig id="F11725902" position="float" orientation="portrait"><object-id xmlns:xlink="http://www.w3.org/1999/xlink" content-type="arpha" xlink:type="simple">2F3725DE-B62C-5A79-9BE5-682F7CCD4235</object-id><object-id xmlns:xlink="http://www.w3.org/1999/xlink" content-type="doi" xlink:type="simple">10.3897/BDJ.12.e129725.figure3</object-id><label>Figure 3.</label><caption><p>Locus typicus of <italic><tp:taxon-name><tp:taxon-name-part taxon-name-part-type="genus" reg="Protonemura">Protonemura</tp:taxon-name-part><tp:taxon-name-part taxon-name-part-type="species" reg="eclipsis">eclipsis</tp:taxon-name-part></tp:taxon-name></italic> sp. nov. (Photos Mearie Wahl).</p></caption><graphic xmlns:xlink="http://www.w3.org/1999/xlink" xlink:href="bdj-12-e129725-g003.png" position="float" id="oo_1066695.png" orientation="portrait" xlink:type="simple"><uri content-type="original_file" xlink:type="simple">https://binary.pensoft.net/fig/1066695</uri></graphic></fig></tp:treatment-sec><ref-list><ref id="B11725680"><element-citation xmlns:xlink="http://www.w3.org/1999/xlink" publication-type="article" xlink:type="simple"><person-group person-group-type="author"><name name-style="western"><surname>Vinçon</surname><given-names>Gilles</given-names></name><name name-style="western"><surname>Murányi</surname><given-names>David</given-names></name></person-group><year>2009</year><article-title>Contribution to the knowledge of the <italic><tp:taxon-name><tp:taxon-name-part taxon-name-part-type="genus" reg="Protonemura">Protonemura</tp:taxon-name-part><tp:taxon-name-part taxon-name-part-type="species" reg="corsicana">corsicana</tp:taxon-name-part></tp:taxon-name></italic> species group, with a revision of the North African species of the <italic><tp:taxon-name><tp:taxon-name-part taxon-name-part-type="genus" reg="Protonemura">P.</tp:taxon-name-part><tp:taxon-name-part taxon-name-part-type="species" reg="talboti">talboti</tp:taxon-name-part></tp:taxon-name></italic> subgroup (<tp:taxon-name><tp:taxon-name-part taxon-name-part-type="order">Plecoptera</tp:taxon-name-part></tp:taxon-name>: <tp:taxon-name><tp:taxon-name-part taxon-name-part-type="family">Nemouridae</tp:taxon-name-part></tp:taxon-name>).</article-title><source>Illiesia</source><volume>5</volume><issue>7</issue><fpage>51</fpage><lpage>79</lpage></element-citation></ref><ref id="B11725729"><element-citation xmlns:xlink="http://www.w3.org/1999/xlink" publication-type="article" xlink:type="simple"><person-group person-group-type="author"><name name-style="western"><surname>Raušer</surname><given-names>Jaroslav</given-names></name></person-group><year>1963</year><article-title>Ergebnisse der Albanien-Expedition 1961 des Deutschen Entomologischen Institutes. 11. Beitrag. <tp:taxon-name><tp:taxon-name-part taxon-name-part-type="order">Plecoptera</tp:taxon-name-part></tp:taxon-name></article-title><source>Beiträge zur Entomologie</source><volume>13</volume><fpage>797</fpage><lpage>813</lpage></element-citation></ref><ref id="B11725720"><element-citation xmlns:xlink="http://www.w3.org/1999/xlink" publication-type="article" xlink:type="simple"><person-group person-group-type="author"><name name-style="western"><surname>Murányi</surname><given-names>Dávid</given-names></name></person-group><year>2007</year><article-title>New and little–known stoneflies (<tp:taxon-name><tp:taxon-name-part taxon-name-part-type="order">Plecoptera</tp:taxon-name-part></tp:taxon-name>) from Albania and the neighbouring countries</article-title><source>Zootaxa</source><volume>1533</volume><issue>1</issue><uri xlink:type="simple">https://mapress.com/zt/article/view/zootaxa.1533.1.1</uri><pub-id pub-id-type="doi">10.11646/zootaxa.1533.1.1</pub-id></element-citation></ref><ref id="B11725884"><element-citation xmlns:xlink="http://www.w3.org/1999/xlink" publication-type="article" xlink:type="simple"><person-group person-group-type="author"><name name-style="western"><surname>Ikonomov</surname><given-names>Petar</given-names></name></person-group><year>1983</year><article-title>Nouvelles espèces de Plécoptères (<tp:taxon-name><tp:taxon-name-part taxon-name-part-type="class">Insecta</tp:taxon-name-part></tp:taxon-name>, <tp:taxon-name><tp:taxon-name-part taxon-name-part-type="order">Plecoptera</tp:taxon-name-part></tp:taxon-name>) de Macédoine. III.</article-title><source>Fragmenta Balcanica</source><volume>11</volume><issue>18</issue><fpage>175</fpage><lpage>183</lpage></element-citation></ref></ref-list></tp:taxon-treatment>
